# Supplementary material for: Determination of the spatial susceptibility to Yellow Fever using a multicriteria analysis
Source: Mem Inst Oswaldo Cruz. 2019 May 6;114:e180509. doi: 10.1590/0074-02760180509 (PMC6506150; doi:10.1590/0074-02760180509)
Supplement: Supplementary file 1 [file 1678-8060-mioc-114-e180509-s1.zip]

Archive with 3 entries (3 files):
- Non-human primates/Non_human_primates.sbn
- Non-human primates/Non_human_primates.sbx
- Non-human primates/Non_human_primates.shp.xml
